# Supplementary material for: Commensal microbiota modulates larval foraging behaviour, development rate and pupal production in Bactrocera tryoni
Source: BMC Microbiol. 2019 Dec 24;19(Suppl 1):286. doi: 10.1186/s12866-019-1648-7 (PMC6929265; doi:10.1186/s12866-019-1648-7)
Supplement: Supplementary file 2 — Additional file 2: Table S1 Diet information. The recipes for the diets used in this study. Table S2 Output of the model investigating the effects of the microbiota on pupal production. Bold – p < 0.05. Table S3 Output of the model investigating the effects of the microbiota on developmental time to pupation. Bold – p < 0.05. Table S4 Complete analysis of the multinomial logistic regression investigating the role of microbiota on larvae foraging preference. [file 12866_2019_1648_MOESM2_ESM.xlsx]

## Sheet: Table S1 - recipes
Table S1	Yeast-to-sugar (Y:S) ratios
Ingredient	Y:S 1:0	Y:S 5:1	Y:S 1.5:1	Y:S 1:1.6	Y:S 1:1.34	Y:S 0:1
Hydrolyzed Yeast (g)	70	58.33	42	26.92	15.91	0
Sugar (g)	0	11.67	28	43.08	54.09	70
Agar(g)	2.5	2.5	2.5	2.5	2.5	2.5
Citric Acid (g)	4.25	4.25	4.25	4.25	4.25	4.25
Nipagen (g)	0.375	0.375	0.375	0.375	0.375	0.375
Sodium benzoate (g)	0.375	0.375	0.375	0.375	0.375	0.375
Wheat Germ Oil (ml)	0.375	0.375	0.375	0.375	0.375	0.375
MiliQ Water (ml)	250	250	250	250	250	250
Estimated protein-to-
carbohydrate ratios	P:C 3:1	P:C 2.7:1	P:C 1:1.15	P:C 1:2.7	P:C 1.5.7	P:C 0:1

## Sheet: Table S2-pupation
Table S2							Post-Hoc
Pupal production							Treatment	Mean
Factor	Df	Sum Sq	Mean Sq	F-value	p-value		(+/+)	0.764	a
Replicate	1	0.011829	0.011829	2.4902	0.142862		(-/+)	0.625279	b
Treatment	2	0.111253	0.055626	11.7103	0.001884	**	(-/-)	0.557005	b
Residuals	11	0.052252	0.00475
					.

## Sheet: Table S3-development
Table S3							Post-Hoc
Developmental time until pupation							Treatment	Day	Mean
Factor	df	Sum Sq	Mean Sq	F-value	p-value		(+/+)	8	0.81734	a
Replicate	1	0	0	0	1		(-/-)	8	0.725884	a
Day	1	3.28	3.28	343.303	<0.001	***	(-/+)	8	0.507743	b
Treatment	2	0	0	0	1
Day^2	1	0.035	0.035	3.647	0.0644		(+/+)	9	0.18266	c
Day* Treatment	2	0.159	0.079	8.315	0.001	***	(-/-)	9	0.247757	c
Day^2*Treatment	2	0.295	0.148	15.446	<0.001	***	(-/+)	9	0.451533	b
Residuals	35	0.334	0.01
							(+/+)	10	0	d
							(-/-)	10	0.026359	d
							(-/+)	10	0.040724	d

## Sheet: Table S4 - foraging
Table S4
Relative log odds
Relative to agar
Coefficients:
Y:S ratio	(Intercept)	Std.error	Time	Std.error	p-value	Treatment:Conventional	Std.error	p-value	Treatment:Gnotobiotic	Std.error	p-value	Time*Treatment:Conventional	Std.error	p-value	Time*Treatment:Gnotobiotic	Std.error	p-value
(1:0)	-1.48834	0.261625	0.089501	0.0359312	0.0127419	0.376474	0.378283	0.31963	-0.0918314	0.371706	0.804867	-0.132366	0.0590168	0.0249064	-0.0573716	0.0461478	0.21379
(5:1)	-1.06361	0.212888	0.142556	0.0298121	1.73705e-06	-0.0594365	0.316607	0.851089	-0.604374	0.32945	0.0665812	-0.101494	0.0389295	0.00913059	-0.0516479	0.0368159	0.160655
(1.5:1)	-1.78069	0.255271	0.18636	0.0300639	5.68954e-10	1.28233	0.314057	4.44404e-05	0.79864	0.319514	0.0124351	-0.101522	0.0355015	0.00424085	-0.0749263	0.0350539	0.0325607
(1:1.6)	-0.529077	0.1861	0.139656	0.0289289	1.38213e-06	0.70857	0.243063	0.00355496	0.474006	0.242058	0.0502021	-0.0486371	0.0338571	0.150849	-0.0664242	0.0337178	0.0488379
(1:3.4)	-0.225826	0.183901	0.0739965	0.0308601	0.0164936	0.00498422	0.256016	0.984467	-0.0849881	0.250687	0.734594	-0.0372885	0.0371238	0.315169	-0.0390426	0.0367421	0.287958
(0:1)	0.403327	0.1634	0.0763496	0.029146	0.00880437	0.275243	0.225248	0.221724	0.159939	0.218007	0.463168	-0.0958754	0.0362947	0.0082521	-0.0732763	0.0348338	0.0354138
